# Supplementary material for: The haplotype-resolved T2T reference genome highlights structural variation underlying agronomic traits of melon
Source: Hortic Res. 2023 Aug 28;10(10):uhad182. doi: 10.1093/hr/uhad182 (PMC10599238; doi:10.1093/hr/uhad182)
Supplement: Web_Material_uhad182 [file web_material_uhad182.zip]

Archive with 2 entries (2 files):
- Figure S1-14_2023.08.24.pdf
- Supplementary_table_2023.08.24.xlsx
