# Supplementary material for: The haplotype-resolved T2T reference genome highlights structural variation underlying agronomic traits of melon
Source: Hortic Res. 2023 Aug 28;10(10):uhad182. doi: 10.1093/hr/uhad182 (PMC10599238; doi:10.1093/hr/uhad182)
Supplement: Web_Material_uhad182 [file web_material_uhad182.zip › Supplementary_table_2023.08.24.xlsx]

## Sheet: table S1
Supplementary Table S1. Statistics of assembly data
Items	Pac Bio HiFi	Hi-C reads	Illumina reads
Total number of reads	1785665	153643811	225164614
Total number of sequenced bases (bp)	31836818495	46093143300	337746921
Mean reads length (bp)	17829	-	-
N50 (bp)	17707	-	-
Coverage (×)*	79.59	115.23	84.44
* Coverage (×) = read length × read count / estimated genome size

## Sheet: table S2
Supplementary Table S2. Summary statistics of seven melon genomes
	821_Hap1	821_Hap2	CM4.0	IVF77	HS	CMiso1.1	Payzawat	Harukei-3
Average gene length (bp)	4136	3360	3324	3401	3916	3566	4516	3917
Average exon length (bp)	1377	1175	984	1140	1272	1047	1299	1167
Average exon number	4.78	5.24	4.53	4.67	5.67	3.83	5.45	5.23
Gene number	27685	27258	28299	27073	28897	33283	22924	36600
BUSCO (%)	95.7	92	86.3	91.1	94.3	94.5	95.4	97.6

## Sheet: table S3
Supplementary Table S3. Telomere and centromere summary statistic of each chromosomes
	Chromosome	Start	End	Size (bp)	Type	Telomere Repeat sequence
Hap1	Chr1	1	21746	21745	Telomere	CCTAAAC
		27091000	30800000	3709000	Centromere	-
		39771868	39783024	11156	Telomere	GGTTTAG
	Chr2	1	4936	4935	Telomere	AACCCTA
		19263000	20553000	1290000	Centromere	-
		25023749	25035288	11539	Telomere	GGGTTTA
	Chr3	1	7281	7280	Telomere	AACCCTA
		18772000	20461000	1689000	Centromere	-
		31184138	31196436	12298	Telomere	AGGGTTT
	Chr4	1	9926	9925	Telomere	AACCCCT
		22616000	24008000	1392000	Centromere	-
		34620301	34633382	13081	Telomere	TTAGGGT
	Chr5	1	7391	7390	Telomere	TAAACCC
		7380000	7900000	520000	Centromere	-
		29509033	29517930	8897	Telomere	TAGGGTT
	Chr6	1	22937	22936	Telomere	ACCCTAA
		12917000	13597000	680000	Centromere	-
		36667386	36672897	5511	Telomere	TTTAGGG
	Chr7	1	13135	13134	Telomere	AAACCCT
		19313000	20455000	1142000	Centromere	-
		28898454	28911773	13319	Telomere	TAGGGTT
	Chr8	5	19466	19461	Telomere	TAAACCC
		26010000	26051000	41000	Centromere	-
		5044839	35056695	11856	Telomere	AGGGTTT	.
	Chr9	1	1806	1805	Telomere	CCCTAAA
		13983000	14816000	833000	Centromere	-
		25109846	25120909	11063	Telomere	AGGGTTT
	Chr10	1	5515	5514	Telomere	CCTAAAC
		22411110	25634000	3222890	Centromere	-
		28478523	28481441	2918	Telomere	CCTAAAC
	Chr11	1	14321	14082	Telomere	CCTAAAC
		20048000	22484000	2436000	Centromere	-
		34367330	34372320	4990	Telomere	TTTAGGG
	Chr12	1	11823	11822	Telomere	AACCCTA
		843000	858000	15000	Centromere	-
		4620000	4793000	173000	Centromere	-
		10842000	11025000	183000	Centromere	-
		24380346	24393117	12771	Telomere	TTAGGGT
Hap2	Chr1	1	21746	21745	Telomere	CCTAAAC
		26400000	29500000	3100000	Centromere	-
		38163178	38173920	10742	Telomere	GGGTTTA
	Chr2	1	4582	4581	Telomere	AACCCTA
		19547000	20600000	1053000	Centromere	-
		25021627	25032838	11211	Telomere	GGGTTTA
	Chr3	1	6892	6891	Telomere	AACCCTA
		18724000	18997000	273000	Centromere	-
		29684972	29696616	11644	Telomere	GGGTTTA
	Chr4	1	9383	9382	Telomere	CCCCTAAA
		16000000	17000000	1000000	Centromere	-
		32856701	32868315	11614	Telomere	AGGGTTT
	Chr5	1	7385	7384	Telomere	TAAACCC
		7385000	8500000	1115000	Centromere	-
		29456696	29465492	8796	Telomere	GGGTTTA
	Chr6	1	22712	22711	Telomere	ACCCTAA
		12300000	13510000	1210000	Centromere	-
		-	-	-	Telomere	-
	Chr7	1	11298	11297	Telomere	AAACCCT
		18040000	19357000	1317000	Centromere	-
		27677113	27692330	15217	Telomere	GGGTTTA
	Chr8	114	19466	19352	Telomere	ACCCTAA
		28100000	32000000	3900000	Centromere	-
		34727870	34739146	11276	Telomere	GGGTTTA
	Chr9	1	1601	1600	Telomere	CCCTAAA
		13100000	15000000	1900000	Centromere	-
		24656787	24667850	11063	Telomere	AGGGTTT
	Chr10	1	4615	4614	Telomere	CCTAAAC
		-	-	-	Centromere	-
		-	-	-	Telomere	-
	Chr11	1	13673	13672	Telomere	CCTAAAC
		21000000	22700000	1700000	Centromere	-
		33842244	33846554	4310	Telomere	TTAGGGT
	Chr12	4	95	91	Telomere	AACCCTA
		4600000	5624000	1024000	Centromere	-
		10715000	11700000	985000	Centromere	-
		14800000	15736000	936000	Centromere	-
		27039978	27051421	11443	Telomere	TTAGGGT

## Sheet: table S4
Supplementary Table S4. The syntenic block between 821_Hap1 and CM4.0 genomes
	821_Hap1 vs CM4.0		821_Hap1 vs CMiso1.1		821_Hap1 vs Harukei-3		821_Hap1 vs Payzawat		821_Hap1 vs HS		821_Hap1 vs IVF77
Block	6147		6795		7182		6418		7444		7156
Size (Mb)	302.06	294.59	318.63	318.35	321.08	320.58	307.23	308.21	304.98	303.49	287.81	285.24
Insersion*	2962		3087		3122		2746		3545		3290
Deletions*	3769		3289		3440		3128		4338		4206
Gene number	22949	25223	20541	26567	25028	29114	21640	20136	21713	26466	21478	23781
*Filtered for less than 50 bp in length.

## Sheet: table S5
Supplementary Table S5. The percentage of each type of repeat in each melon genome
	821_Hap1	821_Hap2	CM4.0	IVF77	HS	CMiso1.1	Payzawat	Harukei-3
SINEs (%)	0.08	0.09	0.08	0.08	0.09	0.09	0.12	0.09
LINEs (%)	1.07	1.18	1.23	1.33	1.43	1.35	1.1	1.38
LTR (%)	25.52	24.65	25.03	25.73	24.51	24.56	24.12	24.94
DNA transposons (%)	8.86	9.78	10.71	10.41	10.1	10.24	9.78	9.41
Rolling-circles (%)	0.1	0.1	0.08	0.13	0.24	0.1	0.16	0.17
Unclassified (%)	24.28	19.89	17.34	18.03	18.96	18.25	18.51	18.63
Small RNA (%)	0.32	0.18	0.39	0.28	0.36	0.2	0.46	0.52
Satellites (%)	0.05	0.1	0.17	0.01	0.12	0.16	0.11	0.11
Simple repeats (%)	1.34	1.5	1.44	1.42	1.43	1.44	1.48	1.52
Low complexity (%)	0.31	0.35	0.36	0.34	0.36	0.35	0.37	0.34
Total (%)	61.85	57.73	56.75	57.69	57.5	56.66	56.11	57.02

## Sheet: table S6
Supplementary Table S6. Summary statistics of the annotated transposable elements in the 821 genome
Repeat type	Number of elements		Length（bp）		Percentage in genome (%)
	821_Hap1	821_Hap2	821_Hap1	821_Hap2	821_Hap1	821_Hap2
Retroelements	141578	117361	108081029	94359038	26.67	25.92
SINEs:	2348	2323	314012	311531	0.08	0.09
LINEs:	11335	10968	4342801	4298854	1.07	1.18
CRE/SLACS	0	0	0	0	0	0
L2/CR1/Rex	592	370	58117	42241	0.01	0.01
R1/LOA/Jockey	288	367	56584	83257	0.01	0.02
R2/R4/NeSL	0	0	0	0	0	0
RTE/Bov-B	0	0	0	0	0	0
L1/CIN4	10455	10231	4225981	4173356	1.04	1.15
LTR elements:	127895	104070	103426335	89748653	25.52	24.65
BEL/Pao	566	267	239369	208789	0.06	0.06
Ty1/Copia	52193	45349	38510646	33539132	9.5	9.21
Gypsy/DIRS1	55396	49586	52255583	50851624	12.89	13.97
Retroviral	1109	679	191360	161133	0.05	0.04
DNA transposons	71890	73473	35906969	35608683	8.86	9.78
hobo-Activator	8714	8549	2381176	2352887	0.59	0.59
Tc1-IS630-Pogo	1268	851	193182	172062	0.05	0.05
En-Spm	0	0	0	0	0	0
MuDR-IS905	0	0	0	0	0	0
PiggyBac	0	0	0	0	0	0
Tourist/Harbinger	3816	3767	2841859	2812839	0.7	0.77
Rolling-circles	846	820	401887	377647	0.1	0.1
Unclassified:	237207	246747	98386625	72395462	24.28	19.89
Small RNA	3801	3473	1295136	641221	0.32	0.18
Satellites	988	1019	203485	356808	0.05	0.1
Simple repeats	124709	126049	5432128	5469632	1.34	1.5
Low complexity	25842	25813	1276055	1281821	0.31	0.35
Total	606861	675778	250663985	210178781	61.85	57.73

## Sheet: table S7
Supplementary Table S7. QTLs and domestication sweeps overlapping with melo and agrestis special SVs
Chromosome	QTLs	Sweep number	Population	SV overlap number
Chr2	flqmz2.1	WM031	melo	5
Chr3	fwqm3.1	WM051	melo	3
Chr4	ftqaz4.1	WA065	agrestis	20
Chr5	ftqmz5.1	WM076	melo	8
Chr5	flqmz5.1	WM076	melo	8
Chr5	fwqm5.1	WM076	melo	8
Chr6	fdqmz6.1	WM093-WM098	melo	522
Chr6	ftqmz6.1	WM096-WM098	melo	21
Chr6	fwqm6.1	WM097-WM098	melo	13
Chr9	scdqmz9.1	WM126	melo	6
Chr9	flqaz9.1	WA129	agrestis	1
Chr11	*CmBi	WM143	melo	4
Chr11	fdqaz11.1	WA161-WA162	agrestis	4
Chr11	ftqaz11.1	WA161-WA162	agrestis	4
*These genes were identified or cloned in previous studies.

## Sheet: table S8
Supplementary Table S8. Calculation of gene copy number
CM4.0	821_Hap1	Target gene	Actin gene (Average)	Target Gene/Actin	Copy number
MELO3C022300	CM_ac11g121650.1	-2.3546512	-1.166666667	2.01827	2
	CM_ac11g121850.1	-2.2325581	-1.166666667	1.91362
MELO3C022301	CM_ac11g121660.1	-1.8791667	-1.166666667	1.61071	2
	CM_ac11g121660.1	-2.0125	-1.166666667	1.725

## Sheet: table S9
Supplementary Table S9. The phynotype of accessions of climacteric trait and geographical position.
Accession number	Phenotype	Geographical position
MS-5	0	China
MS-29	0	-
MS-43	1	China
MS-59	1	-
MS-71	1	-
MS-73	1	-
MS-77	1	-
MS-88	1	-
MS-90	0	-
MS-93	0	-
MS-109	1	China
MS-115	1	China
MS-118	1	China
MS-127	0	China
MS-128	0	China
MS-150	0	China
MS-158	0	China
MS-167	1	China
MS-184	0	China
MS-185	1	China
MS-194	0	China
MS-233	0	China
MS-242	0	China
MS-267	0	China
MS-275	0	China
MS-301	0	China
MS-303	0	China
MS-313	0	China
MS-316	1	China
MS-317	0	China
MS-342	1	China
MS-344	0	China
MS-355	0	China
MS-357	0	China
MS-373	0	China
MS-384	1	China
MS-407	0	China
MS-410	1	China
MS-412	1	China
MS-414	1	-
MS-424	1	China
MS-425	1	China
MS-426	1	China
MS-427	1	China
MS-439	0	China
MS-443	1	China
MS-450	0	China
MS-454	0	China
MS-463	0	China
MS-469	0	China
MS-492	0	China
MS-493	0	China
MS-500	1	China
MS-501	1	China
MS-502	1	China
MS-506	1	China
MS-509	1	China
MS-526	0	China
MS-528	0	China
MS-529	1	China
MS-533	0	China
MS-536	0	China
MS-542	1	Pakistan
MS-543	1	Pakistan
MS-544	0	China
MS-547	1	Belgium
MS-555	1	France
MS-558	1	France
MS-561	1	France
MS-563	1	Georgia
MS-570	1	Canada
MS-574	1	Canada
MS-579	1	Canada
MS-586	1	Canada
MS-591	0	Canada
MS-592	1	Canada
MS-597	1	United States
MS-599	1	United States
MS-601	1	China
MS-605	1	United States
MS-608	1	United States
MS-613	1	United States
MS-618	1	United States
MS-619	1	Bangladesh
MS-630	1	Japan
MS-633	1	United States
MS-638	1	Japan
MS-641	1	Japan
MS-653	0	Japan
MS-655	1	Japan
MS-658	1	Japan
MS-662	0	Japan
MS-666	0	Japan
MS-670	0	Japan
MS-678	1	Former Soviet Union
MS-683	1	Former Soviet Union
MS-689	1	India
MS-690	1	India
MS-693	0	Former Soviet Union
MS-708	0	Former Soviet Union
MS-718	1	Former Soviet Union
MS-720	-	Former Soviet Union
MS-723	1	Japan
MS-726	1	Japan
MS-730	1	Turkey
MS-734	1	Turkey
MS-737	0	Turkey
MS-741	1	Turkey
MS-743	1	Turkey
MS-746	1	Turkey
MS-751	1	Ukraine
MS-753	1	Ukraine
MS-757	1	Uzbekistan
MS-759	1	Uzbekistan
MS-760	1	Uzbekistan
MS-764	1	-
MS-766	1	China
MS-771	0	Hungary
MS-775	1	Iran
MS-786	1	Iran
MS-789	1	Iran
MS-792	1	Iran
MS-793	1	Iran
MS-794	1	Iran
MS-797	1	Iran
MS-803	1	India
MS-807	1	India
MS-808	1	India
MS-810	1	India
MS-811	1	India
MS-812	1	India
MS-813	1	India
MS-818	1	India
MS-820	1	India
MS-821	1	India
MS-826	1	India
MS-829	1	India
MS-833	1	India
MS-834	1	-
MS-842	1	India
MS-844	1	India
MS-846	1	Canada
MS-847	1	India
MS-848	0	Canada
MS-849	1	India
MS-851	1	India
MS-854	1	India
MS-857	1	India
MS-860	1	India
MS-868	1	United States
MS-869	1	-
MS-870	1	China
MS-880	1	United States
MS-883	1	India
MS-884	1	India
MS-886	1	United States
MS-888	1	United States
MS-890	1	United States
MS-904	-	Maldives
MS-905	-	Maldives
MS-906	-	China
MS-907	-	Maldives
MS-908	0	India
MS-909	0	India
MS-929	0	India
MS-932	0	India
MS-933	0	India
MS-934	0	China
MS-935	0	China
MS-937	0	China
MS-938	0	China
MS-943	0	China
MS-945	0	China
MS-948	0	China
MS-952	0	China
MS-955	0	China
MS-956	1	China
MS-959	0	China
MS-962	0	China
MS-964	0	China
MS-965	0	China
MS-967	0	China
MS-969	0	China
MS-970	0	China
MS-975	0	China
MS-1029	0	Zimbabwe
MS-1031	0	Egypt
MS-1036	0	Zambia
MS-1037	0	Zambia
MS-1040	0	Zambia
MS-1043	0	Egypt
MS-1049	0	Zimbabwe
MS-1060	-	India
MS-1062	0	Zimbabwe
MS-1163	-	India
MS-1064	0	Zimbabwe
MS-1065	0	Zambia
MS-1166	-	India
MS-1070	0	Zambia
MS-1078	1	Egypt
MS-1079	1	Ethiopia
MS-1080	1	Burma
MS-1182	-	India
MS-1183	-	India
MS-1092	1	Italy
MS-1120	0	Cote d'ivoire
MS-1129	0	Turkey
MS-1138	0	Srilanka
MS-1147	0	Sudan
MS-1183	-	India
*climacteric=1; non-climacteric=0

## Sheet: table S10
Supplementary Table S10. The gap summary of the 821 genome assembly
	Chromosome	Length (bp)	Gap count	Gap base (N)	Percentage (%)
821_Hap1	Chr1	39783024	1	500	0.00125682
	Chr2	25035288	1	500	0.00199718
	Chr3	31196436	1	1500	0.00480824
	Chr4	34633382	4	2000	0.00577478
	Chr5	29517930	4	2000	0.00677554
	Chr6	36672897	7	3500	0.00954383
	Chr7	28911773	6	3000	0.0103764
	Chr8	35056695	0	0	0
	Chr9	25120909	2	1000	0.00398075
	Chr10	28618744	5	2500	0.00873553
	Chr11	34372320	3	1446	0.00420687
	Chr12	24393117	3	1500	0.00614928
821_Hap2	Chr1	38173920	1	500	0.00130979
	Chr2	25032838	2	1000	0.00399475
	Chr3	29696616	1	500	0.00168369
	Chr4	32868315	3	1500	0.00456367
	Chr5	29465492	5	2500	0.0084845
	Chr6	32805954	5	2500	0.00762057
	Chr7	27692330	8	4000	0.0144444
	Chr8	34739146	0	0	0
	Chr9	24667850	4	2000	0.00810772
	Chr10	27955777	4	2000	0.00715416
	Chr11	33900147	5	2500	0.0073746
	Chr12	27051424	2	1000	0.00369666
